# Supplementary material for: Expression of HMA4 cDNAs of the zinc hyperaccumulator Noccaea caerulescens from endogenous NcHMA4 promoters does not complement the zinc-deficiency phenotype of the Arabidopsis thaliana hma2hma4 double mutant
Source: Front Plant Sci. 2013 Oct 16;4:404. doi: 10.3389/fpls.2013.00404 (PMC3807671; doi:10.3389/fpls.2013.00404)
Supplement: Supplementary file 1 [file DataSheet1.ZIP]

Archive with 1 entries (1 files):
- 54667_Iqbal_DataSheet1.DOCX
